# Supplementary material for: Structural basis of catalytic activation in human splicing
Source: Nature. 2023 May 10;617(7962):842–50. doi: 10.1038/s41586-023-06049-w (PMC10208982; doi:10.1038/s41586-023-06049-w)
Supplement: Supplementary file 4 — Supplementary Data 1 [file 41586_2023_6049_MOESM4_ESM.xlsx]

## Sheet: Sheet1
Protein	Human gene name	Uniprot accession no	kDa	B	Bact	C	BAQR_PM5	BAQR_MINX
Sm proteins
B/B'	SNRPB	P14678	30	22	20	14	19	72
D1	SNRPD1	P62314	13.3	20	5	8	9	7
D2	SNRPD2	P62316	13.5	60	16	15	21	21
D3	SNRPD3	P62318	13.9	35	25	21	20	49
E	SNRPE	P62304	10.8	23	24	17	22	6
F	SNRPF	P62306	9.7	23	5	6	6	4
G	SNRPG	P62308	8.5	11	5	6	5	3
17S U2 snRNP
U2 A'	SNRPA1	P09661	28.4	12	25	27	41	67
U2 B''	SNRPB2	P08579	25.4	15	8	15	8	19
SF3a120	SF3A1	Q15459	88.9	47	74	19	43	175
SF3a66	SF3A2	Q15428	51	25	7	2	10	18
SF3a60	SF3A3	Q12874	58.5	42	31	14	32	75
SF3b155	SF3B1	Q75533	145.8	119	83	49	84	313
SF3b145	SF3B2	Q13435	100.2	61	51	27	62	184
SF3b130	SF3B3	Q15393	135.5	254	156	72	155	593
SF3b49	SF3B4	Q15427	44.4	1	7	4	5	15
SF3b14a	SF3B6	Q9Y3B4	14.6	17	18	6	21	28
SF3b14b	PHF5A	Q7RTV0	12.4	22	7	3	4	11
SF3b10	SF3B5	Q9BWJ5	10.1	7	4	1	8
17S U2 related
hPrp43	DHX15	Q43143	90.9	54	55	19	27	10
SPF45	RBM17	Q96125	45	9	9	2	2
SR140	U2SURP	O15042	118.2	17	18
Puf60	Puf60	Q9UHX1	53.9			2	8
U5 snRNP
220K/Prp8	PRPF8	Q6P2Q9	273.7	335	336	320	200	718
200K/Brr2	SNRNP200	Q75643	244.5	375	333	304	317	1056
116K/Snu114	EFTUD2	Q15029	109.4	168	112	130	107	445
40K	SNRNP40	Q96D17	39.3	37	45	49	42	111
102K	PRPF6	Q94906	106.9	170	41	27	19	85
100K	DDX23	Q9BUQ8	95.6	107	15	14		15
52K/Lin1	CD2BP2	Q95400	37.6	5	7	2	6	3
15K/Dib1	TXNL4A	P83876	16.8
LSm proteins
LSm3	LSM3	P62310	11.8		3		1	3
U4/U6 di-snRNP
90K/Prp3	PRPF3, B2R791	O43395	77.6	75	8	5	4	16
60K/Prp4	PRPF4	O43172	58.4	57	2	7	7	21
20K	PPIH	O43447	20	14	3	4	2	3
61K/Prp31	PRPF31	Q8WWY3	55.4	60	1	5	3	9
15.5K/Snu13	SNU13	P55769	14.2	9	1		2
PPIase H/CypH							3
U4/U6.U5 tri-snRNP
110K/Snu66	SART1	O43290	90.2	57	13	9		33
65K/Sad1	USP39	Q53GS9	65.4	48	9	8	4	12
27K	SNRNP27	QWVK2	18.9
Recruited before Bact
hSnu23	ZMAT2	Q96NC0	23.6
hPrp38	PRPF38A	Q8NAV1	37.5
hSmu1/fSAP57	SMU1	Q2TAY7	57.5	79	30	10	19	19
MFAP1	MFAP1	P55081	51.9	6	13	3	10	24
RED	IK	Q13123	65.6	58	20	4	8	8
FBP21	WBP4	O75554	42.5
Npw38	PQBP1	Q60828	30.5		5			3
Npw38BP	WBP11	Q9Y2W2	70		20		1
FBP11	PRPF40A	Q75400	105.8
TCERG1/CA150			123.9	4	19	2	1	85
UBL5	UBL5	Q9BZL1	8.5	10	5		1
HsKin17	KIN	O60870	45.4	10	13	3	15	50
SKIV2L2/fSAP118	SKIV2L2	P42285	117.8	9	3	16	13	12
THRAP3/TRAP150	THRAP3		108.5	48	2	1
hsp27	HSPB1	P04792	22.8
LOC124245	ZC3H18		106					67
hPrp4-kinase	PRPF4B	Q13523	115					7
BCLAF1	BCLAF1	Q9NYF8	106
hPrp19/CDC5L complex
hPrp19	PRPF19	Q9UMS4	55.2	96	76	104	74	194
CDC5L	CDC5L	Q99459	99.2	53	79	87	79	291
Spf27	BCAS2	O75934	21.5	11	25	22	24	47
PRL1	PRLG1	O43660	57.2	28	35	44	49	90
CCAP1 /HSP73	HSPA8	P11142	70.4	8	20	21	22	8
CCAP2/AD002	CWC15	Q9P013	26.6	1	6	8	6	14
CTNNBL1	CTNNBL1	Q8WYA6	65.1	13	23	5	16	23
hPrp19/CDC5L related
PRCC			52.4		5		6	10
RBM22/FSAP47			46.9	11	15	21	17	59
CRNKL1			100.6	86	88	98	60	231
SKIP	SNW1		61.1	60	42	47	45	166
PPIase-like1			18.2	15	10	12	9	10
G10/fSAP17	Bud31		17	10		13	9	36
Intron Binding Complex
AQR/KIAA0560			171.3	44	165	181	180	579
hSyf1/XAB2			100	36	66	71	123	426
CCDC16			42	3	13	7	21	62
hIsy1			33	4	25	44	28	54
CypE			33.4	6	27	37	35	70
Abudant in Bact
KIAA1604	CWC22		105.5	8	35	39	35	114
hPRP17	CDC40		65.5	21	72	88	54	77
hPRP2	DHX16		119.2	12	54	32	77	360
GPKOW/T54			52.1		27	15	15	3
NY-CO-10	CWC27		53.8	6	25	18	23	47
RN113A	CWC24		38.8	1	12	5	17	21
PPIL2/CYP60			59.5	26	34	12	39	155
MGC23918			19.2	7	8	9	8
FRG1			29.2		5	4	18	43
Other factors
FAM58A			26		2	4	1
LENG1			30.4		2	7	3
CRIPT, HSPC139			11.1			1	2
MOV10			113.5		1	1		5
FUBP3			61.5		14		15
PPIL4			57.1			3	33	199
1st step factors
CCDC49	CWC25		49.5				10	45
CCDC94	Yju2		44.7		1	5
2nd step factors
hPRP22			139.3	7	17	126	44	69
hPRP18			39.7			6
hPRP16			140.5		1	6	2	11
hSlU7			68.4		7	33	15	26
Abudant first in C complex
Abstract			69.8	3	13	56	25	41
DDX35			78.9	7	7	33	32	38
PPWD1			73.6			53	13	34
PPIase-like 3b			18.6		5	17	9	8
GCIPp29	hSyf2		28.7		4	15	15	27
DBPA			40.1		4	15	15
CACTIN			88.6		2	46
PPIG			88.5	2		13	2
C10orf4			37.4		8	8	8
C1orf55			39.3		1	22	4
DGCR14			52.4		9	26	16	16
FAM32A			13.1		2	4	1	3
FAM50A			40.1		2	5
FAM50B			38.6			16	2
CXorf56			25.6		3	15	10	7
NFKBIL1/IKBL			43.1		2	8	5
NKAP			47
TTC14			88.2
NOSIP			33.2
CDK10			35.4
PRKRIP1/C114			20.9
Q9BRR8			103.3
TFP11			96.8	12	25	25	22	6
MORG1			34.3	1	2	19	11	14
EJC/mRNP
EIF4A3	DDX48		46.9	18	20	39	34	80
Magoh			17.2	4	4	10	10	14
Y14	RBM8		19.9	2	5	9	7	12
PININ			81.6	11				29
RNPS1			34.2	6		5
ACINUS			151.8	33	24	32	15	36
SAP18			20	6	2	6	4	11
ALY/REF	THOC4		26.9	5	3		3
ELG			38.9	4	2	1
DDX3			73.3	9	2		2
mRNA binding proteins
PABP1			70.5
PABPN1/PAB2			32.6
YB-1			35.9
ASR2B			100
p68/DDX5			69.2
ELAV/HuR			36.1
NF45			43
LOC12445			104
Cap binding complex
CBP20			18	25	5	4	6	22
CBP80			91.8	54	59	61	61	240
TREX
THOC1			75.6	5	6	6	6	14
THOC2			183	2	9	8	4	24
THOC3			38.8		1	2	1	6
THOC5			78.5					9
THOC6			37.5	2	5	3	4	12
THOC7			23.7				1
RES complex
SNIP1			45.8	12	15	8	3	43
BUD13	MGC13125		70.5	17	7	7	16	48
RBMX2/SNU17			39.7	6	14	6		19
SR proteins
SF2/ASF	SRSF1		27.8	18	18	16	19	146
9G8	SRSF7		27.4	76	16	18	14	77
SC35/SFRS9			25.5		4	3	1	2
SRp30c			25.5	23	11	15	14	12
SRp38/SFRS10			31.3	27	28	20	22	7
SRp40/SFRS5			31.3	21	17	20	14	17
SRp55			39.6	23	12	21	16
SRp75			56.8	3		14
SRSF6			32					22
SR related proteins
SRm160			102.5	2	13	3
SRm300			300		8	117	2
hnRNP
hnRNP A1			38.7	19	3	2	1	12
hnRNP A2/B1			37.4
hnRNP C			33.3
hnRNP G/RBMX			42.4	34	6	3	3	4
hnRNP H1
hnRNP K			51
hnRNP M			77.5
hnRNP Q			69.6
hnRNP R			70.9
PCBP1			37.5
PCBP2			38.1
RALY			32.5
Hist1H4H			11					55
Miscelleneous proteins
SHARP			402.2
SON3/DBP-5			263.7
DERMCIDIN
Fiiaggrin-2			435		2	2	7	13
Fiiaggrin			247.9		5		4	39
ANX1/annexin						4		3
DHX9	DDX9		141					5
SRRT			101					152
Kanadaptin	SLC4A1AP		89					145
Desmoplakin	DSP		332					87
CCDC55			64					91
Ahnak			629					21
Pinin	PNN		82					29
Plectin	Plec		532					13
CCDC12			19					38
ATP5A1			60					43
ATP5B			57					47
Desmogein-1	DSG1		114					26
UPF1			124					8
TOP1			91					10
Desmocolin1	DSC1		94					14
DCGR14	ESS2		53					16
MTR4	SKIV2L2		118					12
