# Supplementary material for: Structural basis of catalytic activation in human splicing
Source: Nature. 2023 May 10;617(7962):842–50. doi: 10.1038/s41586-023-06049-w (PMC10208982; doi:10.1038/s41586-023-06049-w)
Supplement: Supplementary file 5 — Supplementary Data 2 [file 41586_2023_6049_MOESM5_ESM.xlsx]

## Sheet: Data_S2
Model building details for the BAQR complex. The subunits/regions modelled only in the state A map M5 and/or the state B map M4 are coloured in purple.
Subunit	Alternative names		Gene name	Yeast	Chain	Model details	Group	MS peptides	Source	Modeling details
PRP8	hPrp8/U5-220K		PRPF8	Prp8p	a	53-284; 293-362;367-1504;1517-1758; 1766-2016; 2067-2316 (map M4)	Tri-snRNP	718	6FF7/6FF4	Rigid-body fitting, de novo
						1x IHP
SNU114	hSnu114/U5-116K/EFTUD2		SNRNP116	Snu114p	b	55-952; 1x GTP; 1x MG	Tri-snRNP	445	6FF7/6FF4	Rigid-body fitting, de novo
BRR2	hBrr2/U5-200K		SNRNP200	Brr2p	c	404-2125 (map M4)	Tri-snRNP	1056	6FF7/6FF4	Rigid-body fitting
U6 snRNA					d	1-81; 86-97; 5x MG	Tri-snRNP		5Z57/6FF7/6FF4	Rigid-body fitting
U5 snRNA					e	8-77; 88-116	Tri-snRNP		5Z57/6FF7/6FF4/6QDV	Rigid-body fitting
U2 snRNA					f	1-15; 19-65; 68-74; 78-84; 97-115; 141-144; 147-184 (map M4, map M5)	U2 snRNP		5Z57/6FF7/6FF4	Rigid-body fitting
MINX					g	-14-27; 130-164	Pre-mRNA substrate		5Z57	Rigid-body fitting,
										de novo
SmF	SNRPF		SNRPF		h	6-51; 56-75/2-75 (map M4, map M5)	U5 Sm/U2 Sm	4	6QDV (U5 Sm)/5Z57 (U2 Sm)	Rigid-body fitting
SmE	SNRPE		SNRPE		i	15-65; 70-88/14-92 (map M4, map M5)	U5 Sm/U2 Sm	6	6QDV (U5 Sm)/5Z57 (U2 Sm)	Rigid-body fitting
SmG	SNRPG		SNRPG		j	5-72/4-79 (map M4, map M5)	U5 Sm/U2 Sm	3	6QDV (U5 Sm)/5Z57 (U2 Sm)	Rigid-body fitting
SmB/Bꞌ	SNRPB		SNRPB		k	2-60; 62-80/1-82 (map M4, map M5)	U5 Sm/U2 Sm	72	6QDV (U5 Sm)/5Z57 (U2 Sm)	Rigid-body fitting
SmD1	SNRPD1		SNRPD1		l	27-74; 92-111/20-76; 89-116 (map M4, map M5)	U5 Sm/U2 Sm	7	6QDV (U5 Sm)/5Z57 (U2 Sm)	Rigid-body fitting
SmD2	SNRPD2		SNRPD2		m	4-10; 13-49; 54-72/4-48; 54-76 (map M4, map M5)	U5 Sm/U2 Sm	21	6QDV (U5 Sm)/5Z57 (U2 Sm)	Rigid-body fitting
SmD3	SNRPD3		SNRPD3		n	6-48; 64-84/4-89 (map M4, map M5)	U5 Sm/U2 Sm	49	6QDV (U5 Sm)/5Z57 (U2 Sm)	Rigid-body fitting
U5-40K	SNRP40		SNRNP40		o	58-356 (map M4)	Tri-snRNP	111	5Z57	Rigid-body fitting
PPIL1	CYPL1		PPIL1		p	8-166	NTR	10	5Z57	Rigid-body fitting
SRRM2	SRM300		SRRM2	Cwc21p	q	1-27; 54-100	Bact specific	-	6FF7/6FF4	Rigid-body fitting
										de novo
U2-Aꞌ	SNRPA1		SNRPA1	Lea1p	r	2-163 (map M4, map M5)	U2 snRNP	67	5Z57	Rigid-body fitting
U2-Bꞌꞌ	SNRPB2		SNRPB2	Msl1p	n	7-96; 145-211; 217-224 (map M4, map M5)	U2 snRNP	19	5Z57	Rigid-body fitting
ISY1			KIAA1160	Isy1p	t	148-195 (map M4, map M5)	IBC	54	6FF7/6FF4/5Z57	Rigid-body fitting
PPIL2	CYP60				u	37-159; 191-215; 234-266; 272-457	Bact specific	155	homology model/Alphafold2	Rigid-body fitting de novo
PPIE	CypE		PPIE		w	5-27; 30-77; 138-238; 243-282; 288-299 (map M4, map M5)	IBC	70	6FF7/6FF4/5Z57	Rigid-body fitting
PRP17			PRPF17	Prp17p	x	209-228; 237-578 (map M4)	Bact specific	77	5Z57	Rigid-body fitting
AQR	IBP160, KIAA050		AQR		y	21-497; 502-526; 529-753; 773-1373	IBC	579	6FF7/6FF4/5Z57	Rigid-body fitting
						(map M4, map M5)
SYF1	XAB2		XAB2	Syf1p	z	22-313; 319-460; 479-623; 626-738 (map M4, map M5)	IBC	426	6FF7/6FF4/5Z57	Rigid-body fitting
SF3B1	SF3b155		SF3B1	Hsh155p	C	490-1304	U2 snRNP	313	5IFE	Flexible fitting, de novo
SF3B3	SF3b130		SF3B3	Rse1p	A	1-645; 662-691; 695-826; 833-956; 958-1197	U2 snRNP	593	5IFE	Flexible fitting
PHF5A	SF3b14b		PHF5A	Rds3p	D	3-91; 3x ZN	U2 snRNP	11	5IFE	Rigid-body fitting
SF3B5	SF3b10		SF3B5	Ysf1p	B		U2 snRNP	-	5IFE	Rigid-body fitting
SF3B2	SF3b145		SF3B2	Cus1p	E	458-601; 604-621; 629-656; 682-689	U2 snRNP	184	6FF7/6FF4/5Z57	Rigid-body fitting
SF3B4	SF3b49		SF3B4	Hsh49p	F		U2 snRNP	15	5Z57	Rigid-body fitting
SF3A1	SF3a120		SF3A1	Prp21p	H	458-503; 506-516; 519-549; 554-558; 564-576 (map M4, map M5)	U2 snRNP	175	5Z57	Rigid-body fitting
SF3A2	SF3a66		SF3A2	Prp11p	I	1-73; 77-88; 114-131; 137-143; 146-158 (map M4, map M5); 1x ZN	U2 snRNP	18	6FF7/6FF4/5Z57	Rigid-body fitting
SF3A3	SF3a60		SF3A3	Prp9p	J	2-68; 82-107; 114-144; 149-210; 217-271; 276-288; 291-374 (map M4, map M5); 392-463; 1x ZN	U2 snRNP	75	6FF7/6FF4/5Z57	Rigid-body fitting
BUD13	hBud13		BUD13	Bud13p	L	530-557	RES	48	6FF7/6FF4	de novo
PRP2/DHX16	hPrp2		DHX16	Prp2p	N	161-193; 223-256; 264-312; 318-359; 384-1019	Step 1 factor/helicase	360	5Z57	flexible fitting, de novo
PLRG1	hPrp46, Prl1		PLRG1	Prp46p	O	185-504	Prp19-complex	90	5Z57	Rigid-body fitting
CDC5L	hCef1		CDC5L	Cef1p	P	9-108; 170-190; 203-229; 516-538; 568-590; 626-650; 690-800 (map M4)	Prp19-complex	291	5Z57/6FF7/6FF4	Rigid-body fitting
CWC15	AD-002; CCAP2		CWC15	Cwc15p	Q	24-75; 182-229	Prp19-complex	14	6FF7/6FF4	Rigid-body fitting
PRP19	hPrp19; PRPF19		PRPF19	Prp19p	R	2-57; 70-138/70-131 (map M4)	Prp19-complex	194	5Z57/6FF7/6FF4	Rigid-body fitting
SPF27	BCAS2		BCAS2	Snt309p	S	28-42; 63-93; 101-213 (map M4)	Prp19-complex	47	5Z57/6FF7/6FF4	Rigid-body fitting
BUD31	G10		BUD31	Bud31p	T	2-143, 3x ZN	NTR	36	5Z57	Rigid-body fitting
RBM22			RBM22	Cwc2p+Ecm2p	U	9-303, 3x ZN	NTR	59	5Z57	Rigid-body fitting
CWC22	KIAA1604		CWC22	Cwc22p	W	149-406; 450-650	Bact specific	34	6FF7/6FF4	Rigid-body fitting
SYF3	hSyf3, CRNKL1		CRNKL1	Clf1p	X	216-405; 407-442; 448-461	NTR	231	5Z57/6FF7/6FF4	Rigid-body fitting
SKIP	SNW1, hPrp45		SNW1	Prp45p	Y	65-68; 84-165; 173-183; 193-255; 282-340; 352-438	NTR	166	6FF7/6FF4	Rigid-body fitting, de novo
RNF113A	hCwc24, ZNF183		RNF113A	Cwc24p	Z	189-235; 262-309	Bact specific	21	6FF7/6FF4	Rigid-body fitting
UNK					G	101-136; 160-191		-	-	de novo
PPIL4			PPIL4		V	2-67; 77-165; 187-316	C specific	199	homology model/Alphafold2 model	Rigid-body fitting, de novo
